# Supplementary material for: Bottlenose dolphin habitat and management factors related to activity and distance traveled in zoos and aquariums
Source: PLoS One. 2021 Aug 30;16(8):e0250687. doi: 10.1371/journal.pone.0250687 (PMC8405030; doi:10.1371/journal.pone.0250687)
Supplement: S1. File — (XLSX) [file pone.0250687.s002.xlsx]

## Sheet: Sheet1
ODBA Model	IV1	P	IV2	P	IV3	P	IV4	P	IV5	P	IV6	P	QIC
Model 1	Sex	0.02	Age	0.01	Enrichment Schedule	0.03	Frequency New Enrichment	0.01	Day Time Spatial Experience	0	Depth	0.05	24.71
Distance Traveled Model	IV1	P	IV2	P	QIC
Model 1	Frequency New Enrichment	0.003	Training Schedule	0.041	71.132
