# Supplementary material for: Bottlenose dolphin habitat and management factors related to activity and distance traveled in zoos and aquariums
Source: PLoS One. 2021 Aug 30;16(8):e0250687. doi: 10.1371/journal.pone.0250687 (PMC8405030; doi:10.1371/journal.pone.0250687)
Supplement: S2. File — (XLSX) [file pone.0250687.s003.xlsx]

## Sheet: Sheet1
Variable	Reference	n	Mean	SD	Min	Max	Median
Sex	Ref = Male	35	-	-	-	-	-
	Female	25	-	-	-	-	-
Age		60	16.4833	9.84368	3	44	14
Enrichment Diversity Index		60	1.87629	0.543683	0	2.58705	1.94679
Enrichment Program Index		60	0.0216333	1.00693	-1.098	2.412	-0.1675
Night Time Enrichment		60	2.05	2.95976	0	7	0
Enrichment Schedule	Ref = Predictable	8	-	-	-	-	-
	Semi-Random	44	-	-	-	-	-
	Random	8	-	-	-	-	-
Frequency New Enrichment	Ref = Year+	2	-	-	-	-	-
	Twice a Year	16	-	-	-	-	-
	Monthly and Weekly	42	-	-	-	-	-
Dolphin Presentations		60	16.9067	10.2976	0	40.2	16.1
Interaction Programs		60	2.56	5.90464	0	22.6	0
Training Duration		60	944.592	473.762	272.5	2391.4	889.7
Maximum Number Interaction Guests		60	12.8167	9.18084	0	30	10
Training Schedule	Ref = Predictable	29	-	-	-	-	-
	Semi-Predictable	31	-	-	-	-	-
Day Time Spatial Experience		60	2931.47	4361.9	38.118	25200	1700
Night Time Spatial Experience		60	2989.55	4313.78	402.162	25200	1735.05
24 Hour Spatial Experience		60	2924.13	4322.38	402.162	25200	1712.62
Length		60	41.2665	21.8301	11.89	120	36.17
Depth		60	7.46667	4.39308	3	18.11	5
Habitat Type	Ref = Zoo/Aquarium Habitat	35	-	-	-	-	-
	Ocean Habitat	25	-	-	-	-	-
Areas/Number of Habitats		60	2.7	1.88931	1	9	2
Social Management	Ref = Same Group	29	-	-	-	-	-
	Split/Reunited at Night	20	-	-	-	-	-
	Rotated Subgroups	11	-	-	-	-	-
Neighboring Conspecifics	Ref = No Visual Access	35	-	-	-	-	-
	Visual/Auditory Access	25	-	-	-	-	-
a The reference value (Ref =) was the baseline value used when calculating univariate correlations with these binary variables.
Dependent Variable	Reference	n	Mean	SD	Min	Max	Median
ODBA		60	2.31254	0.634096	0.745097	3.5482	2.29331
Distance Traveled per Hour		60	2.31641	1.12569	0.821017	5.13962	2.18737
